# Supplementary material for: Characterizing the Pathogenesis and Immune Response of Equine Herpesvirus 8 Infection in Lung of Mice
Source: Animals (Basel). 2022 Sep 20;12(19):2495. doi: 10.3390/ani12192495 (PMC9559255; doi:10.3390/ani12192495)
Supplement: Supplementary file 1 [file animals-12-02495-s001.zip]

Archive with 1 entries (1 files):
- animals-1895450-supplementary.pdf
